# Supplementary material for: Household Income Is Associated with Chronic Pain and High-Impact Chronic Pain among Cancer Survivors: A Cross-Sectional Study Using NHIS Data
Source: Cancers (Basel). 2024 Aug 15;16(16):2847. doi: 10.3390/cancers16162847 (PMC11353052; doi:10.3390/cancers16162847)
Supplement: Supplementary file 1 [file cancers-16-02847-s001.zip]

Archive with 1 entries (1 files):
- cancers-3134893-supplementary.pdf
